# Supplementary material for: Active and Covert Infections of Cricket Iridovirus and Acheta domesticus Densovirus in Reared Gryllodes sigillatus Crickets
Source: Front Microbiol. 2021 Nov 30;12:780796. doi: 10.3389/fmicb.2021.780796 (PMC8670987; doi:10.3389/fmicb.2021.780796)
Supplement: Supplementary file 2 [file Data_Sheet_1.csv]

ID	Virus	Population	Sex	Viral_presence	Normalized_viral_loads
DF1	CrIV	Diseased	female	1	23575.21954
DF2	CrIV	Diseased	female	1	68250.43589
DF3	CrIV	Diseased	female	1	23394.44168
DF4	CrIV	Diseased	female	1	137640.2619
DF5	CrIV	Diseased	female	1	134463.3096
DF6	CrIV	Diseased	female	1	28483.11944
DF7	CrIV	Diseased	female	1	135501.4543
DF8	CrIV	Diseased	female	1	20063.72648
DF9	CrIV	Diseased	female	1	27028.59791
DF10	CrIV	Diseased	female	1	190309.535
DF11	CrIV	Diseased	female	1	48422.64055
DF12	CrIV	Diseased	female	1	16293.59245
DF13	CrIV	Diseased	female	1	49683.60985
DF14	CrIV	Diseased	female	1	28683.07355
DF15	CrIV	Diseased	female	1	16153.29543
DF16	CrIV	Diseased	female	1	46261.92673
DF17	CrIV	Diseased	female	1	29500.31
DF18	CrIV	Diseased	female	1	31657.45017
DF19	CrIV	Diseased	female	1	76629.14952
DF20	CrIV	Diseased	female	1	32175.06739
DM1	CrIV	Diseased	male	1	14447.12634
DM2	CrIV	Diseased	male	1	11626.61028
DM3	CrIV	Diseased	male	1	9475.576987
DM4	CrIV	Diseased	male	1	44616.41774
DM5	CrIV	Diseased	male	1	43177.86035
DM6	CrIV	Diseased	male	1	10248.18092
DM7	CrIV	Diseased	male	1	114508.5873
DM8	CrIV	Diseased	male	1	64817.71755
DM9	CrIV	Diseased	male	1	69242.52796
DM10	CrIV	Diseased	male	1	11563.56112
DM11	CrIV	Diseased	male	1	20269.75683
DM12	CrIV	Diseased	male	1	36517.20655
DM13	CrIV	Diseased	male	1	17409.7122
DM14	CrIV	Diseased	male	1	21627.68231
DM15	CrIV	Diseased	male	1	56817.76321
DM16	CrIV	Diseased	male	1	50389.67147
DM17	CrIV	Diseased	male	1	23900.92199
DM18	CrIV	Diseased	male	1	26205.51567
DM19	CrIV	Diseased	male	1	8900.634177
DM20	CrIV	Diseased	male	1	37249.55852
HF1	CrIV	Healthy	female	1	0.033890115
HF2	CrIV	Healthy	female	1	0.006463132
HF3	CrIV	Healthy	female	1	0.001849715
HF4	CrIV	Healthy	female	1	0.009397599
HF5	CrIV	Healthy	female	1	.
HF6	CrIV	Healthy	female	1	0.019337633
HF7	CrIV	Healthy	female	1	0.001519511
HF8	CrIV	Healthy	female	1	0.00180317
HF9	CrIV	Healthy	female	1	0.003034122
HF10	CrIV	Healthy	female	1	.
HF11	CrIV	Healthy	female	1	.
HF12	CrIV	Healthy	female	1	0.001154185
HF13	CrIV	Healthy	female	0	.
HF14	CrIV	Healthy	female	1	0.742258169
HF15	CrIV	Healthy	female	1	0.067630419
HF16	CrIV	Healthy	female	1	0.015918246
HF17	CrIV	Healthy	female	1	0.009482462
HF18	CrIV	Healthy	female	1	0.001468373
HF19	CrIV	Healthy	female	1	0.00292376
HF20	CrIV	Healthy	female	1	0.004538171
HM1	CrIV	Healthy	male	1	0.003212905
HM2	CrIV	Healthy	male	1	0.006047451
HM3	CrIV	Healthy	male	1	0.014501935
HM4	CrIV	Healthy	male	1	0.004337948
HM5	CrIV	Healthy	male	1	0.001844088
HM6	CrIV	Healthy	male	1	0.003753716
HM7	CrIV	Healthy	male	1	0.005406327
HM8	CrIV	Healthy	male	1	0.000296807
HM9	CrIV	Healthy	male	1	.
HM10	CrIV	Healthy	male	1	0.000417041
HM11	CrIV	Healthy	male	1	0.037577183
HM12	CrIV	Healthy	male	1	0.007629051
HM13	CrIV	Healthy	male	1	0.001216966
HM14	CrIV	Healthy	male	1	0.005077226
HM15	CrIV	Healthy	male	1	0.003347169
HM16	CrIV	Healthy	male	1	0.001234811
HM17	CrIV	Healthy	male	1	0.00359916
HM18	CrIV	Healthy	male	1	0.002719927
HM19	CrIV	Healthy	male	1	0.006592017
HM20	CrIV	Healthy	male	1	0.012407486
DF1	AdDNV	Diseased	female	1	0.003734279
DF2	AdDNV	Diseased	female	1	0.002212197
DF3	AdDNV	Diseased	female	1	0.056646027
DF4	AdDNV	Diseased	female	1	0.005730413
DF5	AdDNV	Diseased	female	1	0.015508598
DF6	AdDNV	Diseased	female	1	0.001243174
DF7	AdDNV	Diseased	female	1	0.072461064
DF8	AdDNV	Diseased	female	1	0.049821638
DF9	AdDNV	Diseased	female	1	0.002214014
DF10	AdDNV	Diseased	female	1	0.001515673
DF11	AdDNV	Diseased	female	1	0.006711366
DF12	AdDNV	Diseased	female	1	0.004013208
DF13	AdDNV	Diseased	female	1	0.001262152
DF14	AdDNV	Diseased	female	1	0.000671118
DF15	AdDNV	Diseased	female	1	0.031406249
DF16	AdDNV	Diseased	female	1	0.000191333
DF17	AdDNV	Diseased	female	1	0.037268452
DF18	AdDNV	Diseased	female	1	0.543458446
DF19	AdDNV	Diseased	female	1	0.015574325
DF20	AdDNV	Diseased	female	1	0.06995163
DM1	AdDNV	Diseased	male	1	0.063255653
DM2	AdDNV	Diseased	male	1	0.117978168
DM3	AdDNV	Diseased	male	1	0.054807555
DM4	AdDNV	Diseased	male	1	0.090980482
DM5	AdDNV	Diseased	male	1	0.001623014
DM6	AdDNV	Diseased	male	1	0.005198817
DM7	AdDNV	Diseased	male	1	0.001373347
DM8	AdDNV	Diseased	male	1	0.008299753
DM9	AdDNV	Diseased	male	1	0.027514602
DM10	AdDNV	Diseased	male	1	0.015981562
DM11	AdDNV	Diseased	male	1	0.008660703
DM12	AdDNV	Diseased	male	1	0.007300452
DM13	AdDNV	Diseased	male	1	0.203894944
DM14	AdDNV	Diseased	male	1	0.001122169
DM15	AdDNV	Diseased	male	1	0.026146651
DM16	AdDNV	Diseased	male	1	0.023680311
DM17	AdDNV	Diseased	male	1	0.025830418
DM18	AdDNV	Diseased	male	1	0.038119047
DM19	AdDNV	Diseased	male	1	3.55E-05
DM20	AdDNV	Diseased	male	1	0.018275733
HF1	AdDNV	Healthy	female	1	0.000836853
HF2	AdDNV	Healthy	female	1	0.000182917
HF3	AdDNV	Healthy	female	1	0.020236471
HF4	AdDNV	Healthy	female	1	0.00548468
HF5	AdDNV	Healthy	female	1	0.015166639
HF6	AdDNV	Healthy	female	1	0.00536213
HF7	AdDNV	Healthy	female	1	0.000122871
HF8	AdDNV	Healthy	female	1	0.002290151
HF9	AdDNV	Healthy	female	1	0.000257526
HF10	AdDNV	Healthy	female	1	0.002485068
HF11	AdDNV	Healthy	female	1	0.000134749
HF12	AdDNV	Healthy	female	1	0.00099365
HF13	AdDNV	Healthy	female	1	0.005332298
HF14	AdDNV	Healthy	female	1	0.000169349
HF15	AdDNV	Healthy	female	1	8.73E-05
HF16	AdDNV	Healthy	female	1	0.00136779
HF17	AdDNV	Healthy	female	1	0.000429427
HF18	AdDNV	Healthy	female	0	.
HF19	AdDNV	Healthy	female	1	0.000705802
HF20	AdDNV	Healthy	female	1	0.000147259
HM1	AdDNV	Healthy	male	1	0.000659056
HM2	AdDNV	Healthy	male	1	0.00066205
HM3	AdDNV	Healthy	male	1	0.000117075
HM4	AdDNV	Healthy	male	1	0.0001898
HM5	AdDNV	Healthy	male	1	8.27E-05
HM6	AdDNV	Healthy	male	1	4.47E-06
HM7	AdDNV	Healthy	male	1	0.012298256
HM8	AdDNV	Healthy	male	1	0.000360185
HM9	AdDNV	Healthy	male	1	0.000430875
HM10	AdDNV	Healthy	male	1	0.000164258
HM11	AdDNV	Healthy	male	1	0.000405665
HM12	AdDNV	Healthy	male	1	6.32E-05
HM13	AdDNV	Healthy	male	1	0.004271658
HM14	AdDNV	Healthy	male	1	0.00021176
HM15	AdDNV	Healthy	male	1	0.000114696
HM16	AdDNV	Healthy	male	1	5.97E-06
HM17	AdDNV	Healthy	male	1	4.67E-05
HM18	AdDNV	Healthy	male	1	6.25E-05
HM19	AdDNV	Healthy	male	1	0.001004109
HM20	AdDNV	Healthy	male	1	6.54E-05
